# Supplementary material for: Association of Difference Between eGFR From Cystatin C and Creatinine and Serum GDF‐15 With Adverse Outcomes in Diabetes Mellitus
Source: J Cachexia Sarcopenia Muscle. 2025 Jul 23;16(4):e70011. doi: 10.1002/jcsm.70011 (PMC12285683; doi:10.1002/jcsm.70011)
Supplement: Supplementary file 2 — Table S1. Baseline characteristics stratified by sex in individuals with diabetes mellitus. Table S2. Spearman's correlation coefficients between GDF‐15, indices derived from cystatin C and creatinine, and kidney function markers. Table S3. Association of LMM and indices derived from cystatin C and creatinine with CKD progression, mortality and composite outcome. [file JCSM-16-e70011-s001.xlsx]

## Sheet: ST1
Supplementary Table 1. Baseline characteristics stratified by sex in individuals with diabetes mellitus.
Characteristics	Total	Sex		p-value
	(n = 638)	Female (n = 294)	Male (n = 344)
eGFRdiff, mL/min/1.73 m2	14.3 ± 22.4	-1.6 ± 16.0	27.9 ± 17.6	<0.001
Age, yr	67 (58, 73)	66 (58, 73)	67 (59, 72)	0.32
BMI, kg/m2	24.3 (21.8, 27.4)	24.6 (21.7, 28.3)	24.0 (22.1, 26.7)	0.14
Systolic BP, mmHg	138 ± 17	139 ± 17	138 ± 17	0.4
Diastolic BP, mmHg	78 ± 11	76 ± 11	80 ± 11	<0.001
Hemoglobin, g/dL	13.6 ± 1.7	12.9 ± 1.3	14.2 ± 1.7	<0.001
Glycated hemoglobin, %	7.2 (6.6, 7.9)	7.3 (6.7, 8.0)	7.1 (6.5, 7.8)	0.02
Type 2 diabetes, n (%)	568 (89.0%)	255 (86.7%)	313 (91.0%)	0.1
HDL-C, mg/dL	52 (44, 61)	54 (46, 63)	50 (42, 59)	<0.001
Non-HDL-C, mg/dL	125 (108, 150)	127 (110, 154)	123 (107, 145)	0.02
Prior CVD, n (%)	76 (11.9%)	26 (8.8%)	50 (14.5%)	0.03
eGFRcr, mL/min/1.73 m2	72 ± 22	75 ± 23	69 ± 21	0.001
eGFRcys, mL/min/1.73 m2	86 ± 27	74 ± 22	97 ± 26	<0.001
UACR, mg/g	21 (9, 101)	20 (9, 72)	23 (8, 146)	0.554
Uric acid, mg/dL	5.3 ± 1.3	4.8 ± 1.2	5.6 ± 1.3	<0.001
C-reactive protein, mg/dL	0.10 (0.06, 0.18)	0.10 (0.06, 0.17)	0.09 (0.06, 0.19)	0.685
GDF-15, pg/mL	1420 (975, 1965)	1291 (887, 1904)	1521 (1131, 2107)	<0.001
SI	65.8 (45.9, 86.0)	45.4 (40.0, 50.3)	84.9 (75.3, 93.9)	<0.001
CCR	0.81 ± 0.17	0.71 ± 0.13	0.90 ± 0.15	<0.001
pSMI	6.83 ± 0.89	6.48 ± 0.85	7.12 ± 0.82	<0.001
TBMM	38.5 ± 8.4	31.5 ± 4.4	44.4 ± 6.0	<0.001
LMM, n (%)	128 (20.1%)	59 (20.1%)	69 (20.1%)	1
Data are presented as mean ± SD, median (25th and 75th percentile) or n (percentage). Abbreviations: BMI, body mass index; BP, blood pressure; CCR, serum creatininine to cystatin C ratio; CVD, cardiovascular disease; eGFR, estimated glomerular filtration rate; eGFRcr, serum creatinine-based eGFR; eGFRcys, serum cystatin C-based eGFR; eGFRdiff, difference between eGFRcys and eGFRcr; GDF-15, growth…

## Sheet: ST2
Supplementary Table 2. Spearman's correlation coefficients between GDF-15, indicies derived from cystatin C and creatinine, and kidney function markers.
Variables	eGFRdiff	SI	CCR	pSMI	TBMM	eGFRcr	eGFRcys	UACR
GDF-15	-0.11‡	-0.08	-0.17*	-0.02	-0.02	-0.40*	-0.41*	0.30*
eGFRdiff	—	0.94*	0.94*	0.46*	0.70*	-0.19*	0.61*	-0.14*
SI		—	0.92*	0.61*	0.82*	-0.14*	0.62*	-0.10‡
CCR			—	0.46*	0.68*	-0.23*	0.54*	-0.12**
pSMI				—	0.93*	0.04	0.42*	0.04
TBMM					—	-0.08†	-0.50*	0.003
eGFRcr						—	0.62*	-0.19*
eGFRcys							—	-0.25*
Abbreviations used in this table are the same as in Supplementary Table 1.
*p < 0.001, **p < 0.005, ‡p < 0.01, †p < 0.05
							s

## Sheet: ST3
Supplementary Table 3. Association of LMM and indices derived from cystatin C and creatinine with CKD progression, mortality, and composite outcome.
CKD progression	SIa HR (95% CI)	CCRb HR (95% CI)	pSMIb HR (95% CI)	TBMMb HR (95% CI)	LMM HR (95% CI)
Model 1	0.69 (0.55, 0.87)‡	0.61 (0.47, 0.79)**	0.90 (0.71, 1.14)	0.78 (0.62, 0.99)†	1.85 (1.12, 3.07)†
Model 2	0.27 (0.19, 0.41)*	0.49 (0.37, 0.67)*	0.94 (0.70, 1.27)	0.50 (0.33, 0.75)*	1.75 (1.04, 2.96)†
Model 3	0.29 (0.19, 0.44)*	0.43 (0.31, 0.60)*	0.78 (0.58, 1.07)	0.44 (0.29, 0.67)*	2.27 (1.33, 3.87)‡
Mortality	SIa HR (95% CI)	CCRb HR (95% CI)	pSMIb HR (95% CI)	TBMMb HR (95% CI)	LMM HR (95% CI)
Model 1	1.12 (0.83, 1.51)	0.88 (0.65, 1.20)	0.83 (0.61, 1.14)	1.04 (0.77, 1.40)	2.11 (1.12, 3.97)†
Model 2	0.40 (0.23, 0.72)‡	0.63 (0.42, 0.93)‡	0.89 (0.58, 1.36)	0.61 (0.35, 1.04)	1.43 (0.75, 2.74)
Model 3	0.39 (0.22, 0.70)‡	0.56 (0.37, 0.86)‡	0.87 (0.57, 1.34)	0.59 (0.35, 1.02)	1.44 (0.75, 2.76)
Composite outcome	SIa HR (95% CI)	CCRb HR (95% CI)	pSMIb HR (95% CI)	TBMMb HR (95% CI)	LMM HR (95% CI)
Model 1	0.83 (0.69, 1.01)	0.72 (0.59, 0.88)**	0.84 (0.69, 1.03)	0.85 (0.71, 1.02)	1.97 (1.31, 2.96)‡
Model 2	0.33 (0.23, 0.46)*	0.56 (0.43, 0.71)*	0.89 (0.69, 1.15)	0.52 (0.36, 0.73)*	1.63 (1.07, 2.48)†
Model 3	0.33 (0.23, 0.47)*	0.48 (0.37, 0.64)*	0.80 (0.61, 1.02)	0.47 (0.34, 0.65)*	1.90 (1.25, 2.90)‡
Abbreviations used in this table are the same as in Supplementary Table 1. Abbreviations: CI, confidence interval; CKD, chronic kidney disease; HR, hazard ratio. Model 1, unadjusted; Model 2, age and sex; Model 3, Model 2 + glycated hemoglobin, UACR and eGFRcr. *p < 0.0001, **p < 0.001, ‡p < 0.01, †p < 0.05 a1SD (SI = 0.16) increase of logarithm-transformed SI. b1SD (CCR = 0.17, pSMI = 0.89, TBMM…
